# Supplementary material for: PLOD3 contributes to HER-2 therapy resistance in gastric cancer through FoxO3/Survivin pathway
Source: Cell Death Discov. 2022 Jul 14;8:321. doi: 10.1038/s41420-022-01103-4 (PMC9283410; doi:10.1038/s41420-022-01103-4)
Supplement: Supplementary file 1 — Original Data File [file 41420_2022_1103_MOESM1_ESM.xlsx]

## Sheet: Fig 1B
N87
[Trastuzumab], μg/ml	Parental			Trastuzumab resistant
0	104	103	93	104	105	91
5	92	81	84	97	93	99
10	84	71	73	91	90	98
20	54	43	39	72	77	83
40	31	26	35	64	76	74
80	11	18	17	41	55	43
SNU-216
[Trastuzumab], μg/ml	Parental			Trastuzumab resistant
0	105	104	91	106	104	90
5	93	80	84	96	93	101
10	82	87	73	87	97	97
20	51	41	36	70	79	81
40	29	16	31	62	51	57
80	7	18	8	27	38	27

## Sheet: Fig 1C
N87
	siControl			siTarget
THY1	103	105	92	85	93	91
BGN	102	106	92	105	91	103
ITGA5	104	106	90	69	80	71
CAMK2N1	103	106	91	88	71	85
FAP	94	94	112	90	95	105
TIMP1	94	97	109	81	90	83
PLOD3	95	96	109	36	18	27
IFITM2	103	105	92	78	64	61
SNU-216
	siControl			siTarget
THY1	104	107	89	78	71	80
BGN	103	105	92	104	103	93
ITGA5	101	108	91	97	91	85
CAMK2N1	93	95	112	103	101	90
FAP	94	98	108	67	78	84
TIMP1	97	98	105	94	90	105
PLOD3	103	101	96	23	17	29
IFITM2	103	106	91	66	68	76

## Sheet: Fig 1D
	Parental			Resistant
N87	98	95	107	338	389	315
SNU-216	96	98	106	278	215	228
PLOD3
ACTB

## Sheet: Fig 1E
N87					SNU-216
PLOD3					PLOD3
ACTB					ACTB

## Sheet: Fig 1F
N87
Hours	NTC			shControl			shPLOD3-1			shPLOD3-2
0	103	105	92	103	102	95	102	106	92	104	105	91
12	94	94	85	97	91	84	77	82	71	76	85	67
24	87	91	84	92	81	84	60	52	48	51	59	42
36	80	71	76	82	71	74	43	41	49	41	45	29
48	72	68	78	72	65	76	31	24	37	27	25	33
SNU-216
Hours	NTC			shControl			shPLOD3-1			shPLOD3-2
0	103	101	96	98	95	108	103	95	102	103	103	94
12	82	89	91	93	80	92	71	66	74	75	71	66
24	77	81	70	75	71	83	54	41	33	35	46	43
36	74	78	67	64	71	76	41	32	31	30	39	31
48	64	67	73	63	74	69	27	19	21	18	13	21

## Sheet: Fig 2A
shCon	shPLOD3	shCon	shPLOD3
1740.33	89.47	596.99	26.99
1320.54	88.17	639.81	20.15
1446.83	171.89	409.95	46.93
1328.83	131.15	426.72	26.76
1867.88	228.13	338.39	53.34
1891.89	226.47	277.11	49.89

## Sheet: Fig 2B
SNU-216-R			SNU-216-P
PLOD3			PLOD3
c-Caps3			c-Caps3
PCNA			PCNA
CCND1			CCND1
ACTB			ACTB

## Sheet: Fig 3B
PLOD3
ACTB

## Sheet: Fig 3D
Responder	Non- responder
0	8
0	9
2	12
8	6
8	6
4	0
0	4
4	8
0	9
4	9
4	12
9	12
0	8
0	0
	12
	0
	12
	12
	4
	8
	9
	8
	12
	9
	6
	0
	4
	9
	9
	4
	6
	12
	9
	8
	8
	9
	12
	6
	6
	12
	12
	8
	9
	12
	12
	9
	8
	9
	8
	8
	12
	9
	12
	4
	6
	9
	8
	6
	8
	4

## Sheet: Fig 4E
Normal	Adjacent	Tumoral	Benign
0.00015	0.00023	0.00481	0.00015
0.00058	0.00015	0.0183	0.00123
0.00332	0.00011	0.0096	0.00215
0.00014	0.00063	0.0048	0.00381
0.00021	0.00173	0.00183	0.00018
0.00048	0.00018	0.00394	0.00081
0.00059	0.00074	0.00851
0.00019	0.00292	0.0129
	0.00046	0.00059
	0.00041	0.00017

[truncated: 21 more sheets: Fig 4F, Fig 5A, Fig 5B, Fig 5C, Fig 5D, Fig 5E, Fig 5F, Fig 6B, Fig 6C, Fig 6D, Fig 6E, Fig 6F, Fig 6G, Fig 6H, Fig 6I, Fig 7A, Fig 7B, Fig 7C, Fig 7D, Fig 7E …]
